# Supplementary material for: The Impact of Blood Flow Restriction Training on Glucose and Lipid Metabolism in Overweight or Obese Adults: A Systematic Review and Meta-Analysis
Source: Life (Basel). 2025 Aug 6;15(8):1245. doi: 10.3390/life15081245 (PMC12387266; doi:10.3390/life15081245)
Supplement: Supplementary file 1 [file life-15-01245-s001.zip]

Archive with 2 entries (2 files):
- PRISMA Checklist.docx
- Supplemental materia.doc
